# Supplementary material for: Cancer Nanomedicine: Emerging Strategies and Therapeutic Potentials
Source: Molecules. 2023 Jun 30;28(13):5145. doi: 10.3390/molecules28135145 (PMC10343932; doi:10.3390/molecules28135145)
Supplement: Supplementary file 1 [file molecules-28-05145-s001.zip]

Archive with 1 entries (1 files):
- molecules-2444040-supplementary.pdf
